# Supplementary material for: Effects of Formyl Peptide Receptor Agonists Ac9-12 and WKYMV in In Vivo and In Vitro Acute Inflammatory Experimental Models
Source: Cells. 2022 Jan 11;11(2):228. doi: 10.3390/cells11020228 (PMC8773544; doi:10.3390/cells11020228)
Supplement: Supplementary file 1 [file cells-11-00228-s001.zip]

Archive with 1 entries (1 files):
- cells-1452188-supplementary.pdf
